# Supplementary material for: Leveraging Xenobiotic-Responsive Cancer Stemness in Cell Line-Based Tumoroids for Evaluating Chemoresistance: A Proof-of-Concept Study on Environmental Susceptibility
Source: Int J Mol Sci. 2024 Oct 23;25(21):11383. doi: 10.3390/ijms252111383 (PMC11545740; doi:10.3390/ijms252111383)
Supplement: Supplementary file 1 [file ijms-25-11383-s001.zip]

Archive with 1 entries (1 files):
- ijms-3173567-supplementary.pdf
